# Supplementary material for: Novel Biological and Molecular Characterization in Radiopharmaceutical Preclinical Design
Source: J Clin Med. 2021 Oct 21;10(21):4850. doi: 10.3390/jcm10214850 (PMC8584913; doi:10.3390/jcm10214850)
Supplement: Supplementary file 1 [file jcm-10-04850-s001.zip]

Archive with 1 entries (1 files):
- jcm-1410052-supplementary.pdf
